# Supplementary material for: Self-Assembly of Polymer-Modified FePt Magnetic Nanoparticles and Block Copolymers
Source: Materials (Basel). 2023 Aug 8;16(16):5503. doi: 10.3390/ma16165503 (PMC10455748; doi:10.3390/ma16165503)
Supplement: Supplementary file 1 [file materials-16-05503-s001.zip]

Archive with 1 entries (1 files):
- materials-2521783-supplementary.pdf
